# Supplementary material for: Transcriptome Profiling of Human Monocyte-Derived Macrophages Upon CCL2 Neutralization Reveals an Association Between Activation of Innate Immune Pathways and Restriction of HIV-1 Gene Expression
Source: Front Immunol. 2020 Sep 18;11:2129. doi: 10.3389/fimmu.2020.02129 (PMC7531389; doi:10.3389/fimmu.2020.02129)
Supplement: Supplementary file 1 [file Data_Sheet_1.zip]

Archive with 9 entries (9 files):
- Supplementary tables/Covino et al_Supplementary Table 1.pdf
- Supplementary tables/Covino et al_Supplementary Table 2.pdf
- Supplementary tables/Covino et al_Supplementary Table 3.xlsx
- Supplementary tables/Covino et al_Supplementary Table 4.xlsx
- Supplementary tables/Covino et al_Supplementary Table 5.xlsx
- Supplementary tables/Covino et al_Supplementary Table 6.pdf
- Supplementary tables/Covino et al_Supplementary Table 7.pdf
- Supplementary tables/Covino et al_Supplementary Table 8.pdf
- Supplementary tables/Covino et al_Supplementary Table 9.xlsx
