# Supplementary material for: Transcriptome Profiling of Human Monocyte-Derived Macrophages Upon CCL2 Neutralization Reveals an Association Between Activation of Innate Immune Pathways and Restriction of HIV-1 Gene Expression
Source: Front Immunol. 2020 Sep 18;11:2129. doi: 10.3389/fimmu.2020.02129 (PMC7531389; doi:10.3389/fimmu.2020.02129)
Supplement: Supplementary file 1 [file Data_Sheet_1.zip › Supplementary tables/Covino et al_Supplementary Table 3.xlsx]

## Sheet: Foglio1
Supplementary Table 3. Functional annotation by DAVID of the differentially expressed genes in the anti-CCL2 Ab 4h versus nil 4h comparison (dataset 1).
	Category	Term	Count	FDR	Genes
Up-regulated genes	GOTERM_BP_DIRECT	GO:0006954~inflammatory response	66	3.76798e-18	PTGS2, TLR2, NFKB1, NFKB2, CXCL11, CXCL10, S1PR3, IL1RAP, IL1B, TNIP2, TNIP1, IL1A, TNIP3, IRAK2, NFKBIZ, PTGER2, ADGRE2, GBP5, LYN, IL27, ADGRE5, RELB, CHST2, CCL4L2, CD40, NLRP3, TNFRSF10A, TNFRSF9, TNFAIP6, CCR5, TNFRSF10D, IL36B, RIPK2, TNFAIP3, CXCL1, CCL3, IL36G, CCL2, TNF, NFKBID, CXCL5, C3, CSF1, CXCL3, CXCL9, CCL8, CXCL8, MAPKAPK2, CCL5, CCL4, TNFRSF4, CCL7, CCL24, CCL23, CCL20, REL, TNF…
	GOTERM_BP_DIRECT	GO:0006955~immune response	62	1.9984e-13	AQP9, TLR2, TNFSF15, TNFSF14, ZEB1, CXCL11, PNP, CXCL10, IL4R, IL1RAP, IL1B, SEMA3C, IL1A, ADGRE5, CCL4L2, ACKR4, CD40, GEM, TNFRSF10A, TNFRSF9, CCR5, TNFRSF10D, IL36B, GBP2, LCP2, CSF3, CXCL1, IL1R2, CSF2, CCL3, CCL2, TNF, CXCL5, ENPP2, C3, IFITM3, CXCL3, CXCL9, OAS3, CCL8, CXCL8, IL32, CCL5, IL7R, CCL4, TNFRSF4, LIF, CCL24, CCL23, CCL20, TNFRSF18, OTUD7B, IL2RA, CEBPB, IL7, IL1RN, CD276, FCAR, …
	GOTERM_BP_DIRECT	GO:0051607~defense response to virus	34	4.44611e-10	ZC3HAV1, IFITM1, IFITM3, CXCL9, PML, OAS3, BNIP3, RSAD2, IFI44L, PMAIP1, CXCL10, ISG20, APOBEC3A, ISG15, BCL2, ZC3H12A, MX1, MX2, HERC5, TRIM25, CD40, STAT1, NLRP3, DDIT4, POLR3D, IFIT3, PLSCR1, IFIT2, OASL, IFIT5, IRF1, EIF2AK2, GBP3, GBP1
	GOTERM_BP_DIRECT	GO:0071222~cellular response to lipopolysaccharide	27	5.36828e-09	WNT5A, CSF3, CSF2, SBNO2, PPARD, TNF, CCL2, CXCL8, NFKB1, ABCA1, ANKRD1, SRC, CXCL10, CMPK2, CCL20, PDE4B, SERPINE1, ZC3H12A, TNIP2, TNIP3, ICAM1, CEBPB, CD40, NLRP3, CCR5, CD80, TNFAIP3
	GOTERM_BP_DIRECT	GO:0009615~response to virus	25	1.22483e-07	IFIH1, TNF, ZC3HAV1, IFITM1, TBX21, IFITM3, OAS3, RSAD2, CCL8, CCL5, CCL4, SRC, ISG20, DDX21, MX1, FOSL1, MX2, BATF3, HMGA1, DDX58, IFIT3, IFIT2, OASL, IRF7, EIF2AK2
	GOTERM_BP_DIRECT	GO:0032496~response to lipopolysaccharide	29	1.40079e-06	CXCL1, CXCL5, PTGS2, CXCL3, EDN1, TLR2, CXCL9, NFKB2, MAPKAPK2, CXCL11, TNFRSF4, NOCT, CXCL10, GCH1, CYP27B1, TNFRSF18, PTGER2, CD40, IDO1, SOD2, TNFRSF10A, TNFRSF9, P2RX7, RPS6KA3, TJP1, THBD, ADM, TNFRSF10D, ADAM17
	GOTERM_BP_DIRECT	GO:0045071~negative regulation of viral genome replication	15	1.47553e-06	TNF, IFITM1, ZC3HAV1, IFITM3, OAS3, RSAD2, CCL5, ISG20, APOBEC3A, PLSCR1, OASL, ISG15, EIF2AK2, MX1, TNIP1
	GOTERM_BP_DIRECT	GO:0007165~signal transduction	98	1.53682e-06	MPZL1, TLR2, TNFSF15, TNFSF14, RRAD, CXCL11, TNFSF18, CXCL10, STARD8, PDE4B, IL1B, MX1, PDPN, GOLT1B, GEM, PLAUR, TNFAIP6, CD38, NPC1, GRB10, THBD, HIF1A, LRP12, RIPK2, PDGFRB, CD226, TRAF1, CCL2, CCL8, SP110, GREM1, CCL4, CCL7, SRC, ALCAM, RAC2, CD69, RUNX1, TP53BP2, MAP2K3, MET, SPHK1, NR4A1, SLAMF1, CBLB, MYO10, CD274, HIVEP3, HIVEP2, HIVEP1, ABL2, NAMPT, NRP1, NFKB1, SDC4, PDCD1, IL4R, ZFYVE1…
	GOTERM_BP_DIRECT	GO:0070098~chemokine-mediated signaling pathway	19	2.25799e-06	CXCL1, CCL3, CCL2, CXCL5, CXCL3, CXCL9, CXCL8, CCL8, CCL4L2, ACKR4, CXCL11, CCL5, CCL4, CCL7, CXCL10, CCL24, CCL23, CCR5, CCL20
	GOTERM_BP_DIRECT	GO:0071347~cellular response to interleukin-1	19	2.25799e-06	ICAM1, CCL3, CCL2, CEBPB, EDN1, CXCL8, CCL8, NFKB1, CCL4L2, ANKRD1, CCL5, CCL4, CCL7, CCL24, CCL23, HIF1A, CCL20, ZC3H12A, MYC
	GOTERM_BP_DIRECT	GO:0007267~cell-cell signaling	36	4.48366e-06	NAMPT, CCL3, IL36G, MPZL1, NRP1, PANX1, CXCL5, PDGFA, NDP, EDN1, CXCL9, CCL8, GREM1, CCL5, CXCL11, CCL4, TNFSF18, CCL7, CXCL10, CCL24, CCL23, CCL20, IL1B, IL7, ADGRE5, KLF10, GJB2, TNFAIP6, INHBA, SSTR2, CD80, ADM, EREG, CCR5, TXN, FJX1
	GOTERM_BP_DIRECT	GO:0030335~positive regulation of cell migration	30	4.79973e-06	CCL3, PDGFA, CSF1, EDN1, RDX, CCL5, CCL7, CCL24, ITGAV, NUMB, SEMA3C, FLT1, LYN, SPHK1, MMP14, MYADM, TNFAIP6, SPAG9, ITGA5, F3, PTP4A1, CD274, VEGFA, CEMIP, ADAM17, PDGFRB, HBEGF, TCAF2, COL1A1, ACVR1
	GOTERM_BP_DIRECT	GO:0060337~type I interferon signaling pathway	17	2.34188e-05	IFITM1, IFITM3, OAS3, RSAD2, STAT1, ISG20, IFIT3, IFIT2, OASL, ISG15, IRF7, IRF1, XAF1, MX1, MX2, GBP2, IFI6
	GOTERM_BP_DIRECT	GO:0008285~negative regulation of cell proliferation	45	3.69069e-05	CXCL1, PTGS2, IFITM1, TLR2, PML, CXCL8, ZEB1, LIF, ALDH1A2, SPRY2, CYP27B1, CCL23, SERPINE2, CDKN2B, PKD2, IL1B, RAPGEF2, FOSL1, IL1A, ETV3, PTPRJ, B4GALT1, GTPBP4, LYN, JARID2, KLF10, TRIM24, HMGA1, SOD2, IFIT3, ATF5, DDR1, NCK2, TNFRSF9, INHBA, RASSF5, SSTR2, ADM, EREG, ETS1, BTG1, BTG3, RGCC, IRF1, EIF2AK2
	GOTERM_BP_DIRECT	GO:0070374~positive regulation of ERK1 and ERK2 cascade	27	0.000110082	TNFAIP8L3, CCL3, NRP1, TNF, CCL2, PDGFA, HMGCR, CCL8, CCL5, CCL4, SRC, CCL7, CCL24, SPRY2, CCL23, CD44, CCL20, NDRG4, RASGRP1, RAPGEF2, ICAM1, CCL4L2, SLAMF1, VEGFA, RIPK2, PDGFRB, RAP1B
	GOTERM_BP_DIRECT	GO:0050729~positive regulation of inflammatory response	17	0.000173928	WNT5A, LPL, CCL3, CCL2, LDLR, TLR2, CCL8, CCL4L2, CCL5, CCL4, TNFSF18, CCL7, CCL24, CCL23, ETS1, SERPINE1, TNIP1
	GOTERM_BP_DIRECT	GO:0030593~neutrophil chemotaxis	16	0.000262803	CCL3, CCL2, CXCL3, EDN1, CXCL8, CCL8, CCL4L2, CCL5, CCL4, CCL7, CCL24, CCL23, CCL20, PDE4B, IL1B, TREM1
	GOTERM_BP_DIRECT	GO:0045944~positive regulation of transcription from RNA polymerase II promoter	80	0.000312441	BACH1, NAMPT, FOSL2, HELZ2, MITF, EDN1, TLR2, NFKB1, ANKRD1, ZEB1, NFKB2, JAG1, CXCL10, PCGF5, CDKN2B, HEY1, SERPINE1, IL1B, TNIP2, TNIP1, MYC, FOSL1, IL1A, EGR2, RELB, CD40, NLRP3, HMGA1, ACVR2A, INHBA, NCK2, HIF1A, MTF1, RGCC, VEGFA, RIPK2, KDM6B, ACVR1, CSF3, WNT5A, GLIS3, SBNO2, TNF, PML, NFKBIA, EHF, GREM1, TCF7L2, LIF, STAT4, REL, POU2F2, PKD2, NFAT5, AGO2, ZC3H12A, ARNTL2, RUNX1, NFATC1, M…
	GOTERM_BP_DIRECT	GO:0043066~negative regulation of apoptotic process	46	0.00076721	WNT5A, IER3, PPARD, LIMS2, MCL1, NAA15, FHL2, NFKBIA, BNIP3, NFKB1, ANKLE2, GREM1, TNFSF18, SRC, PDCD1, SPRY2, CD44, BCL2, TNFRSF18, FAM129B, MYC, ANGPTL4, EGR3, IL7, SOCS3, BCL2A1, SPHK1, PIM1, PIM3, ANXA5, BIRC3, FLNA, PLAUR, SOD2, PPIF, IFIT3, ATF5, CD38, RPS6KA3, TNFRSF10D, VEGFA, TNFAIP8, SERPINB2, PDGFRB, RIPK2, EIF2AK2
	GOTERM_BP_DIRECT	GO:0042127~regulation of cell proliferation	26	0.00124861	BID, TNF, SAV1, CXCL3, TNC, EZH2, CXCL9, EGLN3, NFKBIA, JAG1, CXCL11, TNFRSF4, SRC, CXCL10, IL4R, PKD2, TNFRSF18, RAPGEF2, TXNIP, PTGER2, CD40, TNFRSF10A, FYN, LAMA5, TNFRSF10D, ABL2
	GOTERM_BP_DIRECT	GO:0071346~cellular response to interferon-gamma	14	0.00171093	WNT5A, CCL3, GBP5, CCL2, EDN1, CCL8, CCL4L2, CCL5, CCL4, CCL7, CCL24, CCL23, CCL20, MYC
	GOTERM_BP_DIRECT	GO:0006935~chemotaxis	20	0.00318736	CXCL1, CCL3, CCL2, CXCL5, ENPP2, CXCL9, CXCL8, CCL8, ACKR4, CXCL11, CCL5, CCL7, PLAUR, CXCL10, CCL24, CCL23, RAC2, CCL20, CCR5, FOSL1
	GOTERM_BP_DIRECT	GO:0006915~apoptotic process	51	0.005345	IER3, PPARD, TLR2, BNIP3, TNFSF14, NFKB1, PMAIP1, PDCD1, CASP5, IL1B, TNIP2, MX1, IL1A, PIM1, GZMB, PIM3, ESPL1, NLRP3, TNFRSF10A, TNFRSF9, CLIC4, TNFAIP8, RIPK2, TNFAIP3, TRAF1, SAV1, EGLN3, PML, NFKBIA, STK17A, GREM1, PEA15, BCL2, ZC3H12A, XAF1, PHLDA2, PHLDA1, RNF144B, IL2RA, NR4A1, BIRC3, STAT1, NTN1, PLSCR1, RASSF5, RPS6KA3, CSRNP1, MTFP1, IRF1, PPP1R13B, DRAM1
	GOTERM_BP_DIRECT	GO:0045766~positive regulation of angiogenesis	19	0.0055196	WNT5A, FLT1, C3, SPHK1, CXCL8, GREM1, CCL24, HIF1A, ADM, BTG1, ETS1, F3, SERPINE1, VEGFA, IL1B, ZC3H12A, RUNX1, IL1A, ANGPTL4
	GOTERM_BP_DIRECT	GO:0010628~positive regulation of gene expression	30	0.0103898	CSF2, CCL3, PPARD, CAV1, TNF, LDLR, LRRC32, CSF1, TNC, MITF, VIM, TLR2, RDX, IL7R, ALDH1A2, SPRY2, ITGB8, C1QTNF1, ZC3H12A, IL1B, MYC, IL1A, TLE1, DDX58, PLSCR1, INHBA, P2RX7, HIF1A, RGCC, VEGFA
	GOTERM_BP_DIRECT	GO:0051092~positive regulation of NF-kappaB transcription factor activity	20	0.0118231	WNT5A, TRAF1, IRAK2, ICAM1, TNF, SPHK1, TLR2, NFKBIA, NFKB1, TRIM25, NFKB2, CD40, NLRP3, GREM1, TNFSF18, PSMA6, IL1RAP, RIPK2, IL1B, EIF2AK2
	GOTERM_BP_DIRECT	GO:0031663~lipopolysaccharide-mediated signaling pathway	10	0.0130087	IRAK2, CCL3, TNF, CCL2, LYN, TLR2, RIPK2, NFKBIA, IL1B, CCL5
	GOTERM_BP_DIRECT	GO:0016477~cell migration	23	0.0143089	CTHRC1, FGFR1, ARC, FLT1, ADGRE2, PEAK1, RHBDF1, FSCN1, CSPG4, RASGEF1A, ITGB3, SDC4, NCK2, PARP9, BTG1, FYN, LAMA5, ITGAV, STRIP2, PDGFRB, ABL2, MATK, PSTPIP2
	GOTERM_BP_DIRECT	GO:0002548~monocyte chemotaxis	11	0.0206404	CCL24, CCL3, CCL23, CCL2, FLT1, CCL20, CCL8, CCL4L2, CCL5, CCL4, CCL7
	GOTERM_BP_DIRECT	GO:0071260~cellular response to mechanical stimulus	14	0.0228871	PTGS2, TNFSF14, BNIP3, ATP1A1, NFKB1, CD40, ANKRD1, KCNJ2, TNFRSF10A, CASP5, IRF1, IL1B, COL1A1, BMP6
	GOTERM_BP_DIRECT	GO:0042493~response to drug	32	0.0266725	LDHA, PTGS2, HMGCS1, CTPS1, ABCA1, PNP, SRC, ACSL1, BCL2, SEMA3C, FOSL1, MYC, TXNIP, ICAM1, LPL, LYN, ATP1A1, AK4, STAT1, ABCB4, SOD2, CD38, INHBA, P2RX7, CCND1, NPC1, TJP1, FYN, ADAM17, ABCC1, COL1A1, DUSP6
	GOTERM_BP_DIRECT	GO:0001525~angiogenesis	26	0.0365906	FGFR1, CAV1, CCL2, FLT1, NRP1, PTGS2, PDGFA, TNFRSF12A, MMP19, NAA15, CSPG4, CXCL8, ANPEP, JAG1, MMP14, HIF1A, HEY1, EREG, LAMA5, ITGA5, CLIC4, ITGAV, SERPINE1, VEGFA, ZC3H12A, ANGPTL4
	GOTERM_BP_DIRECT	GO:0048008~platelet-derived growth factor receptor signaling pathway	9	0.0496041	TXNIP, PTPRJ, NRP1, PDGFA, CSRNP1, MYO1E, ARID5B, PDGFRB, SRC
	GOTERM_BP_DIRECT	GO:0050900~leukocyte migration	18	0.0498919	B4GALT1, ICAM1, CAV1, OLR1, LYN, ITGB3, SLC7A5, SRC, SLC7A11, MMP1, THBD, CD44, ITGA5, FYN, ITGAV, PDE4B, COL1A1, TREM1
	GOTERM_MF_DIRECT	GO:0008009~chemokine activity	17	2.15052e-07	CXCL1, CCL3, CCL2, CXCL5, CXCL3, CXCL9, CXCL8, CCL8, CCL4L2, CXCL11, CCL5, CCL4, CCL7, CXCL10, CCL24, CCL23, CCL20
	GOTERM_MF_DIRECT	GO:0005125~cytokine activity	30	1.07726e-06	CSF3, WNT5A, CSF2, NAMPT, IL36G, TNF, NDP, CSF1, EDN1, CXCL9, TNFSF15, KITLG, TNFSF14, IL32, GREM1, CCL4, TNFSF18, LIF, CLCF1, IL1B, EBI3, IL1A, IL7, IL27, IL1RN, IL36RN, INHBA, VEGFA, IL36B, BMP6
	GOTERM_MF_DIRECT	GO:0005515~protein binding	461	1.40911e-05	LDHA, PTGS2, TUBB2A, NAA15, ANKLE2, WTAP, ACTG1, ISG15, SERPINE2, SERPINE1, CCNA1, PTPRJ, GBP5, ZHX2, ESPL1, GEM, PLAUR, SPAG9, SSTR2, GRB10, NPC1, PTRF, SPAG5, F3, ARL8B, EIF2AK2, CD226, IL1R2, NFKBID, GNAI1, NFKBIA, NIFK, HESX1, ALCAM, PEA15, CDC42EP2, MAP2K3, KLF10, IL1RN, SPHK1, FNIP2, PARP9, GK, BACH1, LDLR, EZH2, ATP10A, BNIP3, USP18, STAC2, MAP1LC3A, IL4R, HLX, USP12, SYNJ2, SIK1, MYC, BAT…
	GOTERM_MF_DIRECT	GO:0005161~platelet-derived growth factor receptor binding	7	0.0389247	PTPRJ, LYN, PDGFA, ITGA5, VEGFA, PDGFRB, ITGB3
	GOTERM_CC_DIRECT	GO:0005829~cytosol	209	6.96941e-07	LDHA, ACTG1, SERPINE2, ISG15, SMOX, CCNA1, RAPGEF2, BYSL, ESPL1, SPAG9, GRB10, PTRF, RGCC, EIF2AK2, HMGCS1, OAS3, NFKBIA, PEA15, CDC42EP2, RAC2, UAP1, MAP2K3, UPB1, SPHK1, PTPN12, PPA1, OASL, CBLB, PARP9, DCP1A, GK, IDI2, BACH1, NRP1, GNPNAT1, MYBPC3, FERMT2, ANPEP, NFKB1, NFKB2, CKB, MTHFD2, USP18, MAP1LC3A, SEH1L, SYNJ2, FAM129B, MYC, STX1A, RAP2C, LYN, HERC6, HERC5, TLE1, GZMB, FLNA, MTRR, NCK…
	GOTERM_CC_DIRECT	GO:0009897~external side of plasma membrane	29	0.000143861	TNF, LDLR, CXCL9, ANPEP, ABCA1, IL7R, PDCD1, CXCL10, ALCAM, ECE1, CD69, ITGAV, RTN4RL2, B4GALT1, ICAM1, IL2RA, PDPN, CD276, CD40, ANXA5, SLAMF1, CD83, TNFRSF9, P2RX7, CD80, CCR5, ITGA5, CD274, CD226
	GOTERM_CC_DIRECT	GO:0005886~plasma membrane	235	0.000329571	SGMS2, AQP9, ADCY6, LPAR3, AQP3, ATP2B1, ACTG1, S1PR3, CD44, CLEC4E, SERPINE1, CLEC4D, RAPGEF2, HCAR3, PTPRJ, ARC, PDPN, MDGA1, PIM1, ZHX2, TC2N, CD40, PLAUR, CD38, SSTR2, GRB10, CCR5, RHCG, F3, PDGFRB, CD226, NCR3LG1, IL1R2, GNAI1, CYP51A1, ENPP2, HMGCS1, OAS3, ASAP2, NFKBIA, KCNJ2, CDC42EP2, RAC2, DNAAF1, STX11, UAP1, KLF9, CFB, SPHK1, IL1RN, CD300E, SLAMF7, PTPN12, GPR153, FNIP2, CBLB, ETS2, T…
	GOTERM_CC_DIRECT	GO:0005925~focal adhesion	41	0.000345365	CAV2, CAV1, MPZL1, LIMS2, NRP1, TNC, VIM, PEAK1, FERMT2, CSPG4, FHL2, RDX, ITGB3, SDC4, TPM4, ACTG1, ALCAM, CD44, RAC2, ITGAV, STARD8, NUMB, AFAP1, ICAM1, DIXDC1, FLT1, ADGRE5, ACTN1, ANXA5, MMP14, HMGA1, FLNA, VASP, PTPN12, PLAUR, ARHGAP31, RND3, YWHAG, ITGA5, ADAM17, PDGFRB
	GOTERM_CC_DIRECT	GO:0005615~extracellular space	97	0.000378352	NAMPT, CTHRC1, NRP1, PDGFA, PRKAG2, EDN1, TNFSF15, SPINK1, TNFSF14, ANPEP, VGF, CXCL11, TNFSF18, CXCL10, CKB, ACTG1, MTHFD2, SERPINE2, IL4R, SERPINE1, SEMA3C, IL1B, LOXL2, GPC1, EBI3, IL1A, ICAM1, ADGRE5, MDGA1, IL27, ACTN1, CCL4L2, CD40, ZSWIM5, MMP10, TNFRSF9, DDR1, TNFAIP6, THBD, ADM, EREG, F3, SERPINB8, VEGFA, SERPINB2, IL36B, COL1A1, CSF3, WNT5A, CXCL1, CSF2, IL36G, CCL3, ACHE, CCL2, TNF, CX…
	GOTERM_CC_DIRECT	GO:0005887~integral component of plasma membrane	99	0.00102869	MPZL1, SGMS2, LDLR, AQP9, SLC16A10, TSPAN5, CSPG4, TNFSF15, TLR2, LPAR3, MFSD2A, ANPEP, JAG1, SDC4, SLC7A5, AQP3, ATP2B1, S1PR3, SLC2A6, CD44, SLC2A3, IL4R, SLC2A1, IL1RAP, SMAGP, HCAR3, RAPGEF2, GPC1, SLC4A5, PTPRJ, ICAM1, PTGER2, SLCO4A1, ICAM5, PDPN, ADGRE5, CD40, ACKR4, MMP14, SLC7A11, PLAUR, TNFRSF10A, TNFRSF9, DDR1, CD83, ACVR2A, SSTR2, NPC1, THBD, CCR5, EREG, RHCG, TNFRSF10D, LRP12, ADAM17…
	GOTERM_CC_DIRECT	GO:0005737~cytoplasm	282	0.00147094	CTHRC1, LDHA, PTGS2, TUBB2A, EDN1, NAA15, AQP3, ISG20, CD44, SMOX, RAPGEF2, ARC, GTPBP4, BYSL, PIM1, SPAG1, UBE2J1, ZHX2, ESPL1, PIM3, CD40, SPAG9, SSTR2, GRB10, CCR5, PTRF, SPAG5, RGCC, VEGFA, PDGFRB, PDE4DIP, ARL8B, EIF2AK2, IL1R2, TDRD7, GNAI1, DNAH17, HMGCS1, OAS3, NFKBIA, NIFK, LIF, CDC42EP2, RAC2, NAA50, CEP170, DNAAF1, ZDHHC9, ARNTL2, OLFM2, UAP1, KLF9, TP53BP2, MAP2K3, CNKSR3, SPHK1, IL1R…
	GOTERM_CC_DIRECT	GO:0016020~membrane	138	0.0022695	LDHA, PDGFA, ADCY6, NAA15, TNFSF15, RRAD, JAG1, PI4K2B, ANKLE2, SLC7A5, ATP2B1, ACTG1, SLC2A6, ELOVL5, ST3GAL4, SLC2A1, PDE4B, SPRED2, DDX21, RAPGEF2, SLC4A5, GTPBP4, GBP5, GOLT1B, BYSL, MDGA1, PSD4, GEM, PNPLA1, OGFRL1, CD38, NPC1, VEGFA, HSD11B1, PDGFRB, ARL8B, EIF2AK2, GBP3, FILIP1L, CAV2, ACHE, ARFGAP3, CAV1, LMNB1, PANX1, IFITM1, MCL1, CYP51A1, MRAS, PNPT1, CTPS1, IL32, SFXN1, CDC42EP2, ECE1…
	GOTERM_CC_DIRECT	GO:0009986~cell surface	47	0.00836654	WNT5A, ACHE, MPZL1, TNF, NRP1, LDLR, TNFRSF12A, PDGFA, NDP, FERMT2, TLR2, CSPG4, ITGB3, GREM1, SDC4, TNFRSF4, TNFSF18, CD44, TSPAN33, ITGB8, ITGAV, FUT4, RTN4RL2, NT5E, PTPRJ, ICAM1, LPL, MET, HILPDA, CD40, SLAMF1, SLC7A11, FZD6, TNFRSF10A, ACVR2A, CD38, THBD, CCR5, CD80, ITGA5, CLIC4, F3, VEGFA, PDGFRB, ADAM17, HBEGF, CD226
	GOTERM_CC_DIRECT	GO:0045121~membrane raft	25	0.00999057	ICAM1, CAV2, CAV1, TNF, OLR1, LYN, GNAI1, TLR2, ABCA1, BIRC3, SDC4, MYADM, ABCB4, ATP2B1, PLSCR1, NPC1, CBLB, PTRF, FYN, ADAM17, SYNJ2, RTN4RL2, RAP1B, CD226, GPC1
	UP_KEYWORDS	Inflammatory response	39	2.45076e-17	CXCL1, CCL3, IL36G, CCL2, NFKBID, C3, FFAR2, CXCL3, CSF1, TLR2, CXCL9, CXCL8, CCL8, CCL5, CXCL11, CCL4, CCL7, CXCL10, CCL24, CCL23, CCL20, IL1RAP, IL1B, ZC3H12A, TNIP2, TNIP1, IL1A, TNIP3, GBP5, ADGRE2, OLR1, LYN, IL27, CHST2, CCL4L2, NLRP3, IL36B, TNFAIP3, KDM6B
	UP_KEYWORDS	Cytokine	38	6.21725e-13	CSF3, CXCL1, CSF2, NAMPT, CCL3, IL36G, CCL2, TNF, CXCL5, CXCL3, CSF1, CXCL9, TNFSF15, CXCL8, CCL8, TNFSF14, IL32, GREM1, CCL5, CXCL11, CCL4, TNFSF18, CCL7, CXCL10, LIF, CCL24, CCL23, CCL20, CLCF1, IL1B, EBI3, IL1A, IL7, IL27, CCL4L2, IL36RN, IL36B, BMP6
	UP_KEYWORDS	Antiviral defense	30	9.32587e-13	IFIH1, ZC3HAV1, IFITM1, IFITM3, PML, OAS3, RSAD2, IFI44L, ISG20, APOBEC3A, ISG15, ZC3H12A, MX1, MX2, HERC5, TRIM25, STAT1, DDIT4, POLR3D, DDX58, IFIT3, PLSCR1, IFIT2, OASL, IFIT5, IRF7, IRF1, EIF2AK2, GBP3, GBP1
	UP_KEYWORDS	Immunity	61	1.43219e-11	ZC3HAV1, TLR2, TNFSF18, PDCD1, ISG20, APOBEC3A, CLEC4E, ISG15, IL4R, IL1RAP, CLEC4D, MX1, MX2, GBP5, LYN, IL27, HERC5, CD40, NLRP3, IL36B, RIPK2, EIF2AK2, GBP3, GBP1, IL36G, IFIH1, IFITM1, C3, IFITM3, FFAR2, CSF1, PML, OAS3, CTPS1, RSAD2, C1S, SRC, ALCAM, TAP1, OTUD7B, ZC3H12A, IL2RA, OLR1, CFB, CD300E, TRIM25, SLAMF7, IDO1, SLAMF1, IL36RN, POLR3D, IFIT3, DDX58, IFIT2, KCNN4, OASL, FYN, ETS1, IRF…
	UP_KEYWORDS	Innate immunity	39	3.73294e-09	IL36G, IFIH1, ZC3HAV1, IFITM1, C3, IFITM3, CSF1, TLR2, PML, OAS3, RSAD2, C1S, ISG20, APOBEC3A, ISG15, IL1RAP, CLEC4D, MX1, MX2, LYN, CFB, IL27, HERC5, TRIM25, SLAMF7, NLRP3, SLAMF1, POLR3D, IL36RN, DDX58, IFIT3, IFIT2, OASL, IRF7, IFIT5, IRF1, IL36B, RIPK2, EIF2AK2
	UP_KEYWORDS	Phosphoprotein	411	1.86113e-07	LDHA, TUBB2A, NAA15, WTAP, ANKLE2, MAK16, SLC9B2, BAHCC1, C17ORF96, PTPRJ, ZHX2, UBE2J1, SPAG1, TMEM132A, ESPL1, GEM, SPAG9, SSTR2, GRB10, PTRF, SPAG5, NLE1, EIF2AK2, CD226, HMGCS1, NIFK, NFKBIA, PEA15, CDC42EP2, MAOA, MAP2K3, KLF10, UPB1, SPHK1, FNIP2, PPRC1, BACH1, LDLR, EZH2, ATP10A, BNIP3, STAC2, MAP1LC3A, IL4R, IL1RAP, PHF24, SYNJ2, CEP170B, SIK1, TWISTNB, MYC, BATF3, LYN, MMP19, TLE1, MMP14…
	UP_KEYWORDS	Cytoplasm	257	2.42345e-05	LDHA, TUBB2A, PITPNB, NAA15, ISG20, ACTG1, ISG15, SMOX, RAPGEF2, ARC, GBP5, BYSL, PIM1, SPAG1, ESPL1, PIM3, SPAG9, SSTR2, GRB10, PTRF, SPAG5, RGCC, FBXL5, PDE4DIP, ARL8B, EIF2AK2, TDRD7, GNAI1, DNAH17, HMGCS1, OAS3, ASAP2, NFKBIA, PEA15, CDC42EP2, RAC2, NAA50, CEP170, DNAAF1, KBTBD8, OLFM2, UAP1, TP53BP2, UPB1, SPHK1, IL1RN, HOMER1, PTPN12, PPA1, FNIP2, OASL, CBLB, PARP9, ETS1, DCP1A, GK, APOL6, …
	UP_KEYWORDS	Membrane	366	0.000102869	C15ORF48, LDHA, SGMS2, AQP9, PTGS2, ADCY6, LPAR3, ANKLE2, FAM210A, UXS1, AQP3, ATP2B1, S1PR3, CD44, CLEC4E, PLOD2, INSIG1, SLC9B2, CLEC4D, RAPGEF2, HCAR3, PTPRJ, ARC, GBP5, PDPN, MDGA1, PIM1, UBE2J1, TMEM132A, CD40, GEM, TMEM26, PLAUR, RND3, CD38, SPAG9, SSTR2, NPC1, PTRF, RHCG, CCR5, F3, HSD11B1, PDGFRB, ARL8B, CD226, HS3ST3B1, NCR3LG1, GCNT4, IL1R2, LMNB1, ENPP2, GNAI1, CYP51A1, SLC2A14, OAS3, …
	UP_KEYWORDS	Chemotaxis	18	0.000279371	CCL3, FLT1, CCL2, CXCL5, ENPP2, CXCL3, CXCL8, CCL8, CCL4L2, CXCL11, CCL5, CCL4, CCL7, CXCL10, CCL24, CCL23, CCL20, PDGFRB
	UP_KEYWORDS	Secreted	118	0.00356749	CTHRC1, PDGFA, EDN1, TNFSF15, TNFSF14, CXCL11, MMP1, CXCL10, ST3GAL2, SERPINE2, ISG15, ST3GAL4, SERPINE1, IL1B, HTRA3, IL1A, EBI3, LAD1, IL27, CCL4L2, CD40, PLAUR, F3, VEGFA, IL36B, COL1A1, GBP1, WNT5A, IL1R2, IL36G, ACHE, CCL3, CCL2, ENPP2, CCL8, IL32, GREM1, CCL5, CCL4, FAM19A3, CCL7, ALCAM, LIF, LAMB3, OLFM2, SRGN, ANGPTL4, B4GALT1, LPL, VSTM4, CFB, IL1RN, MET, HILPDA, NTN1, SLAMF1, FCAR, LAMA…
	UP_KEYWORDS	Lipoprotein	62	0.00566932	GPRIN1, LDLR, SGMS2, NCS1, LPAR3, NFKB1, APOBEC3A, MAP1LC3A, PHF24, RHOC, FAM129B, FAM129A, GPC1, RHOF, NT5E, ARL5B, IL1A, RAP2C, GBP5, LYN, MDGA1, PLAUR, RND3, SSTR2, CCR5, F3, DCUN1D3, GBP2, GBP1, ARL4A, WNT5A, ACHE, CAV1, TNF, IFITM1, LMNB1, GNAI1, IFITM3, MRAS, ABCA1, KCNJ2, SRC, RAC2, LY6E, ZDHHC9, RTN4RL2, DIXDC1, LPL, PHACTR2, RAB8B, OLR1, BAALC, RGS16, PLSCR1, P2RX7, PTP4A3, FYN, PTP4A1, …
	UP_KEYWORDS	SH2 domain	17	0.00638988	SH2D4A, NCK2, STAT4, GRB10, SH2D3A, LYN, FYN, SOCS3, SOCS1, SH2B3, SH2B2, STAT1, ABL2, SRC, CISH, MATK, LCP2
	UP_KEYWORDS	S-nitrosylation	12	0.00881519	PPIF, HIF1A, PANX1, ISG15, PTGS2, VIM, TXN, NFKB1, PTPN1, KCNJ2, ANXA5, GPC1
	UP_KEYWORDS	Apoptosis	44	0.0103231	TRAF1, BID, MCL1, TNFRSF12A, EGLN3, PML, BNIP3, NFKB1, STK17A, PMAIP1, PDCD1, CASP5, PEA15, BCL2, AEN, TNFRSF18, ZC3H12A, XAF1, TNIP2, SRGN, PHLDA1, RNF144B, TP53BP2, BCL2A1, PIM1, GZMB, PIM3, BIRC3, NTN1, DDIT4, TNFRSF10A, PPIF, IFIT2, RASSF5, TNFRSF10D, CSRNP1, MTFP1, TNFAIP8, RIPK2, PPP1R13B, G0S2, TNFAIP3, PERP, DRAM1
	UP_KEYWORDS	Ubl conjugation	103	0.0134183	LDHA, HMGCR, TUBB2A, SLC7A5, INSIG1, SPRED2, RABGEF1, DDX21, CCNA1, RAPGEF2, MX1, POU2AF1, BEND3, PIM1, PIM3, DDIT4, HIF1A, PTRF, FBXL5, RIPK2, PDGFRB, SMARCA1, EIF2AK2, TRAF1, SNX9, FGFR1, IFIH1, MCL1, LMNB1, IFITM3, NIFK, NFKBIA, MAPKAPK2, SRC, BRIX1, NUMB, ARNTL2, BHLHE40, DIXDC1, MYO1B, KLF10, FSCN1, MET, DDX58, ATF5, CBLB, ETS1, EBF1, HDAC9, ABL2, FOSL2, LDLR, EZH2, MITF, MYBPC3, NFKB1, ZEB1…
	UP_KEYWORDS	Cell membrane	170	0.0155151	GPRIN1, SGMS2, TSPAN5, ADCY6, CSPG4, RRAD, TNFSF14, LPAR3, SLC7A5, TNFSF18, KANK1, AQP3, DMPK, ATP2B1, S1PR3, SLC2A6, CD44, SLC2A3, SLC2A1, SPRED1, HCAR3, RAPGEF2, SLC4A5, PTPRJ, ARC, PDPN, SLCO4A1, MDGA1, PIM1, PSD3, PSD4, ACTN1, GEM, CD40, PLAUR, EVC2, SSTR2, CCR5, RHCG, PTRF, PDGFRB, DCUN1D3, CD226, GBP1, NCR3LG1, SNX9, FGFR1, TNFAIP8L3, CAV2, IL1R2, ACHE, CAV1, PANX1, IFITM1, GNAI1, MRAS, IFI…
	UP_KEYWORDS	Host-virus interaction	34	0.0321026	IFIH1, CAV1, LDLR, VIM, PML, NFKBIA, BNIP3, RSAD2, ANPEP, ITGB3, SP110, TNFRSF4, MMP1, SRC, ISG15, ITGAV, TAP1, NEDD4L, ABCE1, ICAM1, LYN, TRIM25, STAT1, SLAMF1, HMGA1, DDX58, NPC1, EIF4E, CCR5, CD80, ITGA5, FYN, IRF7, EIF2AK2
	KEGG_PATHWAY	hsa04060:Cytokine-cytokine receptor interaction	43	1.63298e-09	CSF3, IL1R2, CSF2, CCL3, CCL2, TNF, PDGFA, TNFRSF12A, CSF1, CXCL9, TNFSF15, CXCL8, KITLG, CCL8, TNFSF14, IL7R, CCL5, CXCL11, CCL4, TNFRSF4, TNFSF18, CCL7, CXCL10, LIF, CCL20, CLCF1, IL4R, IL1RAP, TNFRSF18, IL1B, IL1A, FLT1, IL2RA, IL7, MET, CCL4L2, CD40, TNFRSF9, ACVR2A, CCR5, VEGFA, PDGFRB, ACVR1
	KEGG_PATHWAY	hsa04064:NF-kappa B signaling pathway	21	2.92492e-05	TRAF1, ICAM1, TNF, LYN, PTGS2, RELB, BCL2A1, CXCL8, NFKBIA, TNFSF14, NFKB1, CCL4L2, TRIM25, NFKB2, CD40, BIRC3, CCL4, DDX58, BCL2, IL1B, TNFAIP3
	KEGG_PATHWAY	hsa04668:TNF signaling pathway	23	4.23912e-05	CXCL1, TRAF1, ICAM1, CSF2, TNF, CCL2, CEBPB, PTGS2, SOCS3, MAP2K3, CSF1, CXCL3, EDN1, NFKBIA, NFKB1, BIRC3, CCL5, MMP14, CXCL10, LIF, CCL20, IL1B, TNFAIP3
	KEGG_PATHWAY	hsa05164:Influenza A	27	0.00234188	NXT1, IFIH1, TNF, CCL2, PML, OAS3, CXCL8, RSAD2, NFKBIA, NFKB1, CCL5, CXCL10, ACTG1, IL1B, MX1, IL1A, ICAM1, SOCS3, MAP2K3, TRIM25, STAT1, NLRP3, TNFRSF10A, DDX58, TNFRSF10D, IRF7, EIF2AK2
	KEGG_PATHWAY	hsa04062:Chemokine signaling pathway	27	0.00830686	CXCL1, CCL3, CCL2, CXCL5, GNAI1, CXCL3, ADCY6, CXCL9, CXCL8, CCL8, NFKBIA, NFKB1, CXCL11, CCL5, CCL4, SRC, CCL7, CXCL10, CCL24, CCL23, RAC2, CCL20, LYN, CCL4L2, STAT1, CCR5, RAP1B
	KEGG_PATHWAY	hsa05205:Proteoglycans in cancer	28	0.0106877	WNT5A, FGFR1, CAV2, CAV1, TNF, MRAS, TLR2, RDX, ITGB3, SDC4, SRC, ACTG1, CD44, ITGAV, MYC, GPC1, MET, ITPR3, FZD7, FLNA, PLAUR, FZD6, CBLB, CCND1, HIF1A, ITGA5, VEGFA, HBEGF
	KEGG_PATHWAY	hsa04510:Focal adhesion	28	0.0185896	CAV2, CAV1, PDGFA, TNC, ITGB3, SRC, ACTG1, LAMB3, RAC2, ITGB8, BCL2, ITGAV, COL6A1, FLT1, MET, ACTN1, BIRC3, COL5A3, FLNA, VASP, CCND1, ITGA5, FYN, LAMA5, VEGFA, PDGFRB, RAP1B, COL1A1
	KEGG_PATHWAY	hsa05323:Rheumatoid arthritis	17	0.0198913	ICAM1, CSF2, CCL3, TNF, CCL2, FLT1, CXCL5, CSF1, TLR2, CXCL8, CCL5, MMP1, CCL20, CD80, VEGFA, IL1B, IL1A
Down-regulated genes	GOTERM_BP_DIRECT	GO:0043547~positive regulation of GTPase activity	40	0.028805	SNX18, PREX1, CAMK2G, ERBB2, SIPA1, HPS4, ARHGAP35, ITSN1, NPRL2, FAM13A, STARD13, RASAL1, RCBTB2, ARHGAP6, RGS12, S1PR1, RASGRP3, RASGRP4, FRS3, RAP1GAP2, FGD3, ALS2CL, ARHGAP9, IQSEC2, IRS2, DAB2IP, ARHGEF18, RTN4R, RGS19, ARHGAP27, SIPA1L3, RGS18, RGS14, TBC1D24, SH2D3C, RIN1, SPTBN1, C15ORF62, LRRK2, ST5
	UP_KEYWORDS	Alternative splicing	409	4.29731e-05	MEF2C, FLYWCH1, CROCC, PPP1R21, LDHD, ITSN1, TMEM143, ZNF253, WDR81, NMRK1, ACBD4, PGPEP1, FLI1, BTBD2, KCNK6, C15ORF52, MAP2K5, SYK, TTC7A, FAXDC2, NOXA1, NCF4, OLFML2B, ZHX3, ZNF503, ARPIN, PIK3IP1, WDR91, CLHC1, OGFOD2, SERPINF2, BACE1, PIDD1, SPATC1L, MYO18A, KIAA1107, HSPBAP1, TNRC18, ERBB2, ZNF232, FAM212B, SLC29A1, TMEM129, RILPL1, CKLF, IQSEC2, MGAT4A, RECQL5, SPHK2, FOXRED2, TGFBR2, PPFI…
	UP_KEYWORDS	Phosphoprotein	325	0.00155569	MEF2C, FLYWCH1, ADORA3, C7ORF43, CROCC, PPP1R21, PRR12, ITSN1, TMEM143, ACBD4, CTTNBP2, FLI1, S1PR1, LTB4R, C15ORF52, PELI2, FAM53B, SYK, MAP2K5, RPP25, PAN2, DAB2IP, TTC7A, NCF4, NOXA1, ZHX3, SIPA1L3, ZNF503, ZNF792, WDR91, EEPD1, ERMAP, NCAPD2, PRAM1, BACE1, CDCA7L, PIDD1, SPATC1L, MYO18A, MPST, KIAA1107, KCNMB4, TNRC18, PFKFB2, ERBB2, ORAI3, EPHB2, SLC29A1, RILPL1, HEXIM2, SAC3D1, LYL1, KBTBD7…
