# Supplementary material for: Transcriptome Profiling of Human Monocyte-Derived Macrophages Upon CCL2 Neutralization Reveals an Association Between Activation of Innate Immune Pathways and Restriction of HIV-1 Gene Expression
Source: Front Immunol. 2020 Sep 18;11:2129. doi: 10.3389/fimmu.2020.02129 (PMC7531389; doi:10.3389/fimmu.2020.02129)
Supplement: Supplementary file 1 [file Data_Sheet_1.zip › Supplementary tables/Covino et al_Supplementary Table 4.xlsx]

## Sheet: dataset 1
Supplementary Table 4. Functional annotation clustering by DAVID of the genes up-regulated by anti-CCL2 Ab treatment for 4h (dataset 1).
	Category	Term	Count	FDR	Genes
Annotation Cluster 1	UP_KEYWORDS	Antiviral defense	30	9.32587e-13	IFIH1, ZC3HAV1, IFITM1, IFITM3, PML, OAS3, RSAD2, IFI44L, ISG20, APOBEC3A, ISG15, ZC3H12A, MX1, MX2, HERC5, TRIM25, STAT1, DDIT4, POLR3D, DDX58, IFIT3, PLSCR1, IFIT2, OASL, IFIT5, IRF7, IRF1, EIF2AK2, GBP3, GBP1
Enrichment Score: 11.5	UP_KEYWORDS	Immunity	61	1.43108e-11	ZC3HAV1, TLR2, TNFSF18, PDCD1, ISG20, APOBEC3A, CLEC4E, ISG15, IL4R, IL1RAP, CLEC4D, MX1, MX2, GBP5, LYN, IL27, HERC5, CD40, NLRP3, IL36B, RIPK2, EIF2AK2, GBP3, GBP1, IL36G, IFIH1, IFITM1, C3, IFITM3, FFAR2, CSF1, PML, OAS3, CTPS1, RSAD2, C1S, SRC, ALCAM, TAP1, OTUD7B, ZC3H12A, IL2RA, OLR1, CFB, CD300E, TRIM25, SLAMF7, IDO1, SLAMF1, IL36RN, POLR3D, IFIT3, DDX58, IFIT2, KCNN4, OASL, FYN, ETS1, IRF…
	GOTERM_BP_DIRECT	GO:0051607~defense response to virus	34	4.44622e-10	ZC3HAV1, IFITM1, IFITM3, CXCL9, PML, OAS3, BNIP3, RSAD2, IFI44L, PMAIP1, CXCL10, ISG20, APOBEC3A, ISG15, BCL2, ZC3H12A, MX1, MX2, HERC5, TRIM25, CD40, STAT1, NLRP3, DDIT4, POLR3D, IFIT3, PLSCR1, IFIT2, OASL, IFIT5, IRF1, EIF2AK2, GBP3, GBP1
	UP_KEYWORDS	Innate immunity	39	3.73163e-09	IL36G, IFIH1, ZC3HAV1, IFITM1, C3, IFITM3, CSF1, TLR2, PML, OAS3, RSAD2, C1S, ISG20, APOBEC3A, ISG15, IL1RAP, CLEC4D, MX1, MX2, LYN, CFB, IL27, HERC5, TRIM25, SLAMF7, NLRP3, SLAMF1, POLR3D, IL36RN, DDX58, IFIT3, IFIT2, OASL, IRF7, IFIT5, IRF1, IL36B, RIPK2, EIF2AK2
	GOTERM_BP_DIRECT	GO:0009615~response to virus	25	1.22487e-07	IFIH1, TNF, ZC3HAV1, IFITM1, TBX21, IFITM3, OAS3, RSAD2, CCL8, CCL5, CCL4, SRC, ISG20, DDX21, MX1, FOSL1, MX2, BATF3, HMGA1, DDX58, IFIT3, IFIT2, OASL, IRF7, EIF2AK2
	GOTERM_BP_DIRECT	GO:0045071~negative regulation of viral genome replication	15	1.47557e-06	TNF, IFITM1, ZC3HAV1, IFITM3, OAS3, RSAD2, CCL5, ISG20, APOBEC3A, PLSCR1, OASL, ISG15, EIF2AK2, MX1, TNIP1
	GOTERM_BP_DIRECT	GO:0060337~type I interferon signaling pathway	17	2.34195e-05	IFITM1, IFITM3, OAS3, RSAD2, STAT1, ISG20, IFIT3, IFIT2, OASL, ISG15, IRF7, IRF1, XAF1, MX1, MX2, GBP2, IFI6
Annotation Cluster 2	UP_KEYWORDS	Inflammatory response	39	2.4499e-17	CXCL1, CCL3, IL36G, CCL2, NFKBID, C3, FFAR2, CXCL3, CSF1, TLR2, CXCL9, CXCL8, CCL8, CCL5, CXCL11, CCL4, CCL7, CXCL10, CCL24, CCL23, CCL20, IL1RAP, IL1B, ZC3H12A, TNIP2, TNIP1, IL1A, TNIP3, GBP5, ADGRE2, OLR1, LYN, IL27, CHST2, CCL4L2, NLRP3, IL36B, TNFAIP3, KDM6B
Enrichment Score: 9.5	GOTERM_BP_DIRECT	GO:0006955~immune response	62	1.9984e-13	AQP9, TLR2, TNFSF15, TNFSF14, ZEB1, CXCL11, PNP, CXCL10, IL4R, IL1RAP, IL1B, SEMA3C, IL1A, ADGRE5, CCL4L2, ACKR4, CD40, GEM, TNFRSF10A, TNFRSF9, CCR5, TNFRSF10D, IL36B, GBP2, LCP2, CSF3, CXCL1, IL1R2, CSF2, CCL3, CCL2, TNF, CXCL5, ENPP2, C3, IFITM3, CXCL3, CXCL9, OAS3, CCL8, CXCL8, IL32, CCL5, IL7R, CCL4, TNFRSF4, LIF, CCL24, CCL23, CCL20, TNFRSF18, OTUD7B, IL2RA, CEBPB, IL7, IL1RN, CD276, FCAR, …
	UP_KEYWORDS	Cytokine	38	6.21725e-13	CSF3, CXCL1, CSF2, NAMPT, CCL3, IL36G, CCL2, TNF, CXCL5, CXCL3, CSF1, CXCL9, TNFSF15, CXCL8, CCL8, TNFSF14, IL32, GREM1, CCL5, CXCL11, CCL4, TNFSF18, CCL7, CXCL10, LIF, CCL24, CCL23, CCL20, CLCF1, IL1B, EBI3, IL1A, IL7, IL27, CCL4L2, IL36RN, IL36B, BMP6
	KEGG_PATHWAY	hsa04060:Cytokine-cytokine receptor interaction	45	7.19036e-10	CSF3, CXCL1, IL1R2, CSF2, CCL3, CCL2, TNF, CXCL5, TNFRSF12A, CXCL3, CSF1, CXCL9, TNFSF15, CXCL8, CCL8, TNFSF14, IL7R, CCL5, CXCL11, CCL4, TNFSF18, TNFRSF4, CCL7, CXCL10, LIF, CCL24, CCL23, CCL20, CLCF1, IL4R, IL1RAP, TNFRSF18, IL1B, IL1A, IL2RA, IL7, CCL4L2, CD40, TNFRSF10A, TNFRSF9, INHBA, ACVR2A, CCR5, TNFRSF10D, ACVR1
	GOTERM_MF_DIRECT	GO:0008009~chemokine activity	17	2.15052e-07	CXCL1, CCL3, CCL2, CXCL5, CXCL3, CXCL9, CXCL8, CCL8, CCL4L2, CXCL11, CCL5, CCL4, CCL7, CXCL10, CCL24, CCL23, CCL20
	GOTERM_BP_DIRECT	GO:0071347~cellular response to interleukin-1	19	2.25806e-06	ICAM1, CCL3, CCL2, CEBPB, EDN1, CXCL8, CCL8, NFKB1, CCL4L2, ANKRD1, CCL5, CCL4, CCL7, CCL24, CCL23, HIF1A, CCL20, ZC3H12A, MYC
	GOTERM_BP_DIRECT	GO:0070098~chemokine-mediated signaling pathway	19	2.25806e-06	CXCL1, CCL3, CCL2, CXCL5, CXCL3, CXCL9, CXCL8, CCL8, CCL4L2, ACKR4, CXCL11, CCL5, CCL4, CCL7, CXCL10, CCL24, CCL23, CCR5, CCL20
	GOTERM_BP_DIRECT	GO:0050729~positive regulation of inflammatory response	17	0.000173934	WNT5A, LPL, CCL3, CCL2, LDLR, TLR2, CCL8, CCL4L2, CCL5, CCL4, TNFSF18, CCL7, CCL24, CCL23, ETS1, SERPINE1, TNIP1
	GOTERM_BP_DIRECT	GO:0030593~neutrophil chemotaxis	16	0.000262811	CCL3, CCL2, CXCL3, EDN1, CXCL8, CCL8, CCL4L2, CCL5, CCL4, CCL7, CCL24, CCL23, CCL20, PDE4B, IL1B, TREM1
	UP_KEYWORDS	Chemotaxis	18	0.000279273	CCL3, FLT1, CCL2, CXCL5, ENPP2, CXCL3, CXCL8, CCL8, CCL4L2, CXCL11, CCL5, CCL4, CCL7, CXCL10, CCL24, CCL23, CCL20, PDGFRB
	GOTERM_BP_DIRECT	GO:0071346~cellular response to interferon-gamma	14	0.00171098	WNT5A, CCL3, GBP5, CCL2, EDN1, CCL8, CCL4L2, CCL5, CCL4, CCL7, CCL24, CCL23, CCL20, MYC
	GOTERM_BP_DIRECT	GO:0006935~chemotaxis	20	0.00318746	CXCL1, CCL3, CCL2, CXCL5, ENPP2, CXCL9, CXCL8, CCL8, ACKR4, CXCL11, CCL5, CCL7, PLAUR, CXCL10, CCL24, CCL23, RAC2, CCL20, CCR5, FOSL1
	KEGG_PATHWAY	hsa04062:Chemokine signaling pathway	27	0.00899275	CXCL1, CCL3, CCL2, CXCL5, GNAI1, CXCL3, ADCY6, CXCL9, CXCL8, CCL8, NFKBIA, NFKB1, CXCL11, CCL5, CCL4, SRC, CCL7, CXCL10, CCL24, CCL23, RAC2, CCL20, LYN, CCL4L2, STAT1, CCR5, RAP1B
	GOTERM_BP_DIRECT	GO:0002548~monocyte chemotaxis	11	0.0206411	CCL24, CCL3, CCL23, CCL2, FLT1, CCL20, CCL8, CCL4L2, CCL5, CCL4, CCL7

## Sheet: dataset 2
Supplementary Table 4. Functional annotation clustering by DAVID of the genes up-regulated by anti-CCL2 Ab treatment for 4h (dataset 2).
	Category	Term	Count	FDR	Genes
Annotation Cluster 1
Enrichment Score: 11.7	UP_KEYWORDS	Antiviral defense	34	7.88258e-13	IFIH1, ZC3HAV1, IFITM1, PML, OAS3, RSAD2, IFI44L, OAS2, ISG20, APOBEC3A, TRIM5, ISG15, TICAM1, ZC3H12A, MX1, MX2, ADARB1, HERC5, TRIM25, STAT1, DDIT4, POLR3D, DDX58, IFIT3, PLSCR1, TRIM56, IFIT2, OASL, IFIT1, IFIT5, IRF7, IRF1, EIF2AK2, GBP1
	UP_KEYWORDS	Immunity	71	6.44484e-11	ZC3HAV1, TLR2, PDCD1, ISG20, TRIM5, APOBEC3A, NLRC5, CLEC4E, ISG15, IL4R, MAP3K8, IL1RAP, TICAM1, CLEC4D, MX1, MX2, GBP5, LYN, IL27, HERC5, CD40, IL36B, RIPK2, EIF2AK2, CD300LB, CLEC5A, ICOSLG, GBP1, IL36G, IFIH1, IFITM1, FGR, C3, FFAR2, CSF1, OAS3, PML, RSAD2, OAS2, SRC, ALCAM, CYLD, TAP1, OTUD7B, ZC3H12A, NRROS, BCL6, TRAF3, ADARB1, IL2RA, OLR1, CD300E, TRIM25, IDO1, SLAMF7, SLAMF1, DCSTAMP, IL…
	GOTERM_BP_DIRECT	GO:0051607~defense response to virus	40	1.1694e-10	IFITM1, ZC3HAV1, CXCL9, PML, OAS3, BNIP3, RSAD2, IFI44L, PMAIP1, OAS2, ISG20, CXCL10, APOBEC3A, TRIM5, NLRC5, ISG15, BCL2, TICAM1, ZC3H12A, MX1, MX2, IL6, ADARB1, RELA, HERC5, TRIM25, CD40, STAT1, DDIT4, POLR3D, IFIT3, PLSCR1, TRIM56, IFIT2, IFIT1, OASL, IFIT5, IRF1, EIF2AK2, GBP1
	UP_KEYWORDS	Innate immunity	46	1.8991e-09	IL36G, IFIH1, FGR, IFITM1, ZC3HAV1, C3, CSF1, TLR2, PML, OAS3, RSAD2, OAS2, ISG20, APOBEC3A, TRIM5, CYLD, NLRC5, ISG15, TICAM1, IL1RAP, NRROS, CLEC4D, MX1, MX2, ADARB1, LYN, IL27, HERC5, TRIM25, SLAMF7, SLAMF1, POLR3D, IL36RN, IFIT3, DDX58, IFIT2, TRIM56, IFIT1, OASL, IRF7, IFIT5, IRF1, IL36B, RIPK2, EIF2AK2, CLEC5A
	GOTERM_BP_DIRECT	GO:0045087~innate immune response	49	0.0363822	IL36G, IFIH1, FGR, ZC3HAV1, CSF1, PPARG, PML, TLR2, NFKB1, NFKB2, SRC, CYLD, NLRC5, TRIM5, APOBEC3A, REL, CLEC4E, IL1RAP, TICAM1, NRROS, CLEC4D, PTX3, MX1, MX2, TRAF3, MATK, ADARB1, LYN, IL27, RELB, CD300E, HERC5, TRIM25, SLAMF1, IL36RN, POLR3D, DDX58, FYN, IPO7, IFIT5, IRF7, IL36B, JAK1, RIPK2, TREM1, EIF2AK2, CLEC5A, ABL2, CD300LB
Annotation Cluster 2
Enrichment Score: 10	UP_KEYWORDS	Inflammatory response	41	9.28562e-15	CXCL1, CCL3, IL36G, CCL2, NFKBID, C3, CXCL3, CSF1, FFAR2, CXCL2, TLR2, CXCL9, CCL8, CCL5, CXCL11, CCL4, CCL7, CXCL10, CCL24, CCL20, SEMA7A, TICAM1, IL1RAP, ZC3H12A, NRROS, IL1B, BCL6, TNIP2, TNIP1, IL1A, TNIP3, GBP5, OLR1, LYN, IL27, CHST2, CCL4L1, CCL4L2, IL36B, TNFAIP3, KDM6B
	KEGG_PATHWAY	hsa04060:Cytokine-cytokine receptor interaction	59	4.75538e-14	IL6ST, TNFSF15, TNFSF14, CXCL11, CXCL10, CCL3L1, CLCF1, IL4R, IL1RAP, IL15RA, IL1B, LTB, IFNGR2, LTA, IL1A, CCL4L1, CCL4L2, IL6R, CD40, TNFRSF10A, INHBA, ACVR2A, TNFRSF9, CCR7, CCR5, TNFRSF10D, ACVR1, CCL1, CXCL1, IL1R2, CSF2, CCL3, CCL2, TNF, CXCL5, TNFRSF12A, CRLF2, CXCL3, CSF1, CXCL2, CXCL9, CCL8, CCL5, IL7R, CCL4, TNFRSF4, CCL7, LIF, CCL24, CCL20, TNFRSF18, IL2RG, IL6, IL2RA, IL7, TNFSF9, TNF…
	UP_KEYWORDS	Cytokine	44	1.55431e-13	CCL1, CXCL1, CSF2, NAMPT, CCL3, IL36G, CCL2, TNF, CXCL5, CXCL3, CSF1, CXCL2, CXCL9, TNFSF15, CCL8, TNFSF14, IL32, GREM1, CCL5, CXCL11, CCL4, CCL7, CXCL10, LIF, CCL24, CCL20, CCL3L1, CLCF1, IL1B, LTB, LTA, IL1A, EBI3, SPP1, IL6, IL7, IL27, CCL4L1, CCL4L2, TNFSF9, IL36RN, TNFSF10, IL36B, XCL2
	GOTERM_BP_DIRECT	GO:0006955~immune response	70	2.09055e-11	IL27RA, AQP9, TLR2, TNFSF15, TNFSF14, CXCL11, PNP, CXCL10, SEMA7A, IL4R, IL1RAP, IL1B, SEMA3C, LTB, LTA, IL1A, PTGER4, CCL4L1, CCL4L2, GEM, CD40, TNFRSF10A, SERPINB9, TNFRSF9, CCR7, CCR5, TNFRSF10D, IL36B, GBP2, LCP2, CXCL1, IL1R2, CSF2, CCL3, CCL2, TNF, CXCL5, C3, CXCL3, CXCL2, OAS3, CXCL9, CCL8, IL32, OAS2, CCL5, IL7R, CCL4, TNFRSF4, LIF, CCL24, CCL20, OTUD7B, TNFRSF18, NRROS, IL2RG, THBS1, IL6…
	GOTERM_BP_DIRECT	GO:0071347~cellular response to interleukin-1	26	2.28706e-10	CCL1, CCL3, CCL2, EDN1, CCL8, NFKB1, ANKRD1, CCL5, CCL4, CCL7, CCL24, CCL20, CCL3L1, ZC3H12A, NKX3-1, MYC, RC3H1, ICAM1, IL6, CEBPB, RELA, CCL4L1, CCL4L2, TANK, HIF1A, XCL2
	GOTERM_MF_DIRECT	GO:0008009~chemokine activity	20	2.23921e-08	CCL1, CXCL1, CCL3, CCL2, CXCL5, CXCL3, CXCL2, CXCL9, CCL4L1, CCL8, CCL4L2, CXCL11, CCL5, CCL4, CCL7, CXCL10, CCL24, CCL20, CCL3L1, XCL2
	GOTERM_BP_DIRECT	GO:0071356~cellular response to tumor necrosis factor	28	3.40868e-07	CCL1, CCL3, CCL2, EDN1, CCL8, ANKRD1, CCL5, CCL4, CCL7, CCL24, OCSTAMP, CCL20, CCL3L1, NKX3-1, ZC3H12A, THBS1, PID1, ICAM1, IL6, RELA, CCL4L1, CCL4L2, DCSTAMP, TANK, CD58, COL1A1, NFE2L2, XCL2
	GOTERM_BP_DIRECT	GO:0002548~monocyte chemotaxis	17	1.5659e-06	CCL1, IL6, CCL3, CCL2, FLT1, PDGFB, CCL4L1, CCL8, CCL4L2, IL6R, CCL5, CCL4, CCL7, CCL24, CCL20, CCL3L1, XCL2
	GOTERM_BP_DIRECT	GO:0070098~chemokine-mediated signaling pathway	21	5.89523e-06	CCL1, CXCL1, CCL3, CCL2, CXCL5, CXCL3, CXCL2, CXCL9, CCL4L1, CCL8, CCL4L2, CXCL11, CCL5, CCL4, CCL7, CXCL10, CCL24, CCR5, CCL20, CCL3L1, XCL2
	GOTERM_BP_DIRECT	GO:0050729~positive regulation of inflammatory response	21	1.00335e-05	WNT5A, CCL1, LPL, CCL3, CCL2, LDLR, PTGER4, ZP3, TLR2, CCL4L1, CCL8, CCL4L2, CCL5, CCL4, CCL7, CCL24, CCL3L1, SERPINE1, TGM2, TNIP1, XCL2
	GOTERM_BP_DIRECT	GO:0071346~cellular response to interferon-gamma	18	3.46918e-05	WNT5A, CCL1, CCL3, CCL2, GBP5, EDN1, CCL4L1, CCL8, CCL4L2, CCL5, CCL4, CCL7, CCL24, CCL20, CCL3L1, CD58, XCL2, MYC
	KEGG_PATHWAY	hsa04062:Chemokine signaling pathway	36	0.000106947	CCL1, CXCL1, CCL3, CCL2, FGR, CXCL5, NFKBIB, CXCL3, BCAR1, ADCY6, CXCL2, CXCL9, NFKBIA, CCL8, NFKB1, CXCL11, CCL5, CCL4, CCL7, SRC, CXCL10, CCL24, KRAS, RAC2, CCL20, CCL3L1, PIK3R5, LYN, RELA, CCL4L1, CCL4L2, STAT1, CCR7, CCR5, RAP1B, XCL2
	GOTERM_BP_DIRECT	GO:0030593~neutrophil chemotaxis	18	0.000375928	CCL1, CCL3, CCL2, CXCL3, EDN1, CCL4L1, CCL8, CCL4L2, CCL5, CCL4, CCL7, CCL24, CCL20, CCL3L1, PDE4B, IL1B, TREM1, XCL2
	UP_KEYWORDS	Chemotaxis	20	0.000771502	CCL1, CCL3, CCL2, FLT1, CXCL5, CXCL3, CXCL2, CCL4L1, CCL8, CCL4L2, CXCL11, CCL5, CCL4, CCL7, CXCL10, CCL24, CCL20, CCL3L1, SERPIND1, XCL2
	GOTERM_BP_DIRECT	GO:0060326~cell chemotaxis	16	0.00869102	CXCL1, CCL3, CCL2, CXCL5, PDGFB, BCAR1, CXCL2, CXCL9, CCL4L1, CCL8, CCL4L2, LPAR1, CCL5, CXCL10, CCL20, HBEGF
	GOTERM_BP_DIRECT	GO:0048247~lymphocyte chemotaxis	10	0.0414222	CCL24, CCL1, CCL3, CCL2, CCL20, CCL3L1, CCL8, CCL4L1, CCL4L2, XCL2
Annotation Cluster 3
Enrichment Score: 8.6	KEGG_PATHWAY	hsa05164:Influenza A	38	1.35773e-06	IFIH1, CCL2, TNF, NFKBIB, PML, OAS3, NFKBIA, RSAD2, NFKB1, OAS2, CCL5, CXCL10, ACTG1, HSPA2, TICAM1, IL1B, PIK3R5, MX1, IFNGR2, IL1A, ICAM1, IL6, SOCS3, MAP2K3, RELA, DDX39B, CYCS, TRIM25, STAT1, TNFRSF10A, DDX58, TNFSF10, TNFRSF10D, JUN, IRF7, JAK1, EIF2AK2, EIF2AK3
	KEGG_PATHWAY	hsa05168:Herpes simplex infection	39	1.64122e-06	TRAF1, TRAF2, IFIH1, CCL2, TNF, C3, NFKBIB, TLR2, PML, OAS3, NFKBIA, TNFSF14, NFKB1, OAS2, CCL5, DAXX, TICAM1, TAP1, PER2, IL1B, IFNGR2, LTA, TRAF3, IL6, SOCS3, RELA, CYCS, STAT1, TAB2, DDX58, TAF13, SRSF5, IFIT1, SRSF6, JUN, IRF7, JAK1, EIF2AK2, EIF2AK3
	KEGG_PATHWAY	hsa05162:Measles	31	1.28905e-05	IFIH1, NFKBIB, OAS3, TLR2, NFKBIA, NFKB1, OAS2, HSPA2, IL1B, PIK3R5, IL2RG, MX1, IFNGR2, IL1A, IL6, IL2RA, RELA, STAT1, TAB2, SLAMF1, TNFRSF10A, DDX58, TNFSF10, CCND1, TNFRSF10D, FYN, IRF7, JAK1, EIF2AK2, TNFAIP3, EIF2AK3
