# Supplementary material for: Transcriptome Profiling of Human Monocyte-Derived Macrophages Upon CCL2 Neutralization Reveals an Association Between Activation of Innate Immune Pathways and Restriction of HIV-1 Gene Expression
Source: Front Immunol. 2020 Sep 18;11:2129. doi: 10.3389/fimmu.2020.02129 (PMC7531389; doi:10.3389/fimmu.2020.02129)
Supplement: Supplementary file 1 [file Data_Sheet_1.zip › Supplementary tables/Covino et al_Supplementary Table 5.xlsx]

## Sheet: Foglio1
Supplementary Table 5. Functional annotation clustering by DAVID of the 18 genes included in clusters 1 and 2 up-regulated also following 20 h of anti-CCL2 Ab treatment.
	Category	Term	Count	FDR	Genes
Annotation Cluster 1
Enrichment Score: 7	GOTERM_BP_DIRECT	GO:0051607~defense response to virus	7	1.1986e-05	IFIT3, APOBEC3A, ISG15, IFITM1, OAS3, RSAD2, CXCL10
	UP_KEYWORDS	Antiviral defense	6	3.11583e-05	IFIT3, APOBEC3A, ISG15, IFITM1, OAS3, RSAD2
	GOTERM_BP_DIRECT	GO:0045071~negative regulation of viral genome replication	5	8.27952e-05	APOBEC3A, ISG15, IFITM1, OAS3, RSAD2
	UP_KEYWORDS	Immunity	8	7.68918e-05	IFIT3, APOBEC3A, ISG15, IFITM1, FFAR2, OAS3, RSAD2, IDO1
	GOTERM_BP_DIRECT	GO:0060337~type I interferon signaling pathway	5	0.000567114	IFIT3, ISG15, IFITM1, OAS3, RSAD2
	UP_KEYWORDS	Innate immunity	6	0.00175757	IFIT3, APOBEC3A, ISG15, IFITM1, OAS3, RSAD2
Annotation Cluster 2
Enrichment Score: 6	GOTERM_BP_DIRECT	GO:0006955~immune response	9	3.75659e-06	CCL24, IL1R2, TNFRSF9, CCL23, CCL2, OAS3, TNFRSF18, TNFRSF4, CXCL10
	KEGG_PATHWAY	hsa04060:Cytokine-cytokine receptor interaction	8	7.39547e-05	CCL24, IL1R2, TNFRSF9, CCL23, CCL2, TNFRSF18, TNFRSF4, CXCL10
	GOTERM_BP_DIRECT	GO:0006954~inflammatory response	7	0.0016424	CCL24, TNFRSF9, CCL23, CCL2, TNFRSF18, TNFRSF4, CXCL10
	UP_KEYWORDS	Inflammatory response	5	0.00643637	CCL24, CCL23, CCL2, FFAR2, CXCL10
	GOTERM_MF_DIRECT	GO:0008009~chemokine activity	4	0.0143542	CCL24, CCL23, CCL2, CXCL10
	UP_KEYWORDS	Cytokine	5	0.0155371	CCL24, CCL23, CCL2, EBI3, CXCL10
