# Supplementary material for: Transcriptome Profiling of Human Monocyte-Derived Macrophages Upon CCL2 Neutralization Reveals an Association Between Activation of Innate Immune Pathways and Restriction of HIV-1 Gene Expression
Source: Front Immunol. 2020 Sep 18;11:2129. doi: 10.3389/fimmu.2020.02129 (PMC7531389; doi:10.3389/fimmu.2020.02129)
Supplement: Supplementary file 1 [file Data_Sheet_1.zip › Supplementary tables/Covino et al_Supplementary Table 9.xlsx]

## Sheet: Foglio1
Supplementary Table 9. Functional annotation clustering by DAVID of the genes up-regulated in HIV-1 infected MDMs (dataset 3).
	Category	Term	Count	FDR	Genes
HIV-1 day 1 p.i.
Annotation Cluster 1	UP_KEYWORDS	Glycoprotein	47	2.57102e-07	NCR3LG1, ARSB, GPR84, ACVRL1, IL27RA, ENPP2, ADAMTSL4, IL21R, FPR1, IL4I1, HCFC1, FPR2, IL7R, CCL5, CCL24, VCAM1, LAMB3, SLC2A6, ACE, ECE1, ITGB7, SUCNR1, SERPINA1, AGRN, CRIM1, SPN, SPP1, FN1, ICAM1, SLC8A1, PTPRM, ADGRE2, OLR1, MRC2, SIGLEC10, CD300E, NID1, QPCT, P2RY13, GGT5, SULF2, SLC7A1, HSD11B1, C1RL, VCAN, CPD, EXT1
Enrichment Score: 7.8	UP_KEYWORDS	Disulfide bond	36	0.000131765	NCR3LG1, ARSB, ACVRL1, ENPP2, IL21R, FPR1, IL4I1, FPR2, IL7R, CCL5, CXCL11, CXCL10, VCAM1, CCL24, ACE, LAMB3, ECE1, ITGB7, SUCNR1, AGRN, FN1, ICAM1, ADGRE2, PTPRM, OLR1, MRC2, SIGLEC10, CD300E, NID1, MMP14, QPCT, P2RY13, CCL13, C1RL, VCAN, EXT1
	UP_KEYWORDS	Signal	40	0.00015279	NCR3LG1, ARSB, ACVRL1, IL27RA, ENPP2, ADAMTSL4, IL21R, IL4I1, IL7R, CCL5, CXCL11, CXCL10, VCAM1, CCL24, ACE, LAMB3, ITGB7, SERPINA1, AGRN, CRIM1, SPN, SPP1, FN1, ICAM1, SLC8A1, ADGRE2, PTPRM, MRC2, SIGLEC10, CD300E, NID1, MMP14, QPCT, CCL13, SULF2, HIPK2, C1RL, VCAN, CPD, APOL4
Annotation Cluster 2	GOTERM_BP_DIRECT	GO:0006935~chemotaxis	9	0.000213566	CCL24, CCL13, ENPP2, FPR1, FPR2, CCL5, CXCL11, SPN, CXCL10
Enrichment Score: 6.3	UP_KEYWORDS	Chemotaxis	8	0.00020317	CCL24, CCL13, ENPP2, FPR1, FPR2, CCL5, CXCL11, CXCL10
	UP_KEYWORDS	Inflammatory response	9	0.000296229	CCL24, CCL13, GBP5, ADGRE2, OLR1, IL1B, CCL5, CXCL11, CXCL10
	GOTERM_BP_DIRECT	GO:0006954~inflammatory response	13	0.000447349	CCL24, GGT5, CCL13, ADGRE2, GBP5, OLR1, FPR1, IL1B, FPR2, CXCL11, CCL5, SPP1, CXCL10
	GOTERM_BP_DIRECT	GO:0060326~cell chemotaxis	6	0.0245577	VCAM1, CCL13, FPR1, FPR2, CCL5, CXCL10
HIV-1 + anti-CCL2 Ab day 1 p.i.
Annotation Cluster 3	GOTERM_BP_DIRECT	GO:0060337~type I interferon signaling pathway	16	1.30824e-21	IFITM3, OAS3, RSAD2, OAS1, OAS2, IFIT3, IFIT2, OASL, IFIT1, IFI27, ISG15, IRF7, XAF1, MX1, MX2, IFI6
Enrichment Score: 19.8	UP_KEYWORDS	Innate immunity	21	1.14004e-20	S100A8, IFITM3, OAS3, HERC5, RSAD2, OAS1, OAS2, IFIT3, MARCO, IFIT2, OASL, IFIT1, ISG15, DDX60, FCGR1A, IRF7, EIF2AK2, VSIG4, MX1, MX2, CLEC5A
	UP_KEYWORDS	Antiviral defense	17	3.66551e-20	IFITM3, OAS3, HERC5, RSAD2, OAS1, IFI44L, OAS2, IFIT3, IFIT2, OASL, IFIT1, ISG15, DDX60, IRF7, EIF2AK2, MX1, MX2
	GOTERM_BP_DIRECT	GO:0009615~response to virus	16	8.63578e-18	IFITM3, OAS3, CCL8, RSAD2, OAS1, IFI44, OAS2, IFIT3, IFIT2, OASL, IFIT1, DDX60, IRF7, EIF2AK2, MX1, MX2
	UP_KEYWORDS	Immunity	22	2.03312e-16	S100A8, FFAR2, IFITM3, OAS3, HERC5, RSAD2, OAS1, OAS2, IFIT3, MARCO, IFIT2, OASL, IFIT1, ISG15, DDX60, FCGR1A, IRF7, EIF2AK2, VSIG4, MX1, MX2, CLEC5A
	GOTERM_BP_DIRECT	GO:0051607~defense response to virus	16	4.67161e-15	IFITM3, OAS3, HERC5, RSAD2, IFI44L, OAS1, OAS2, IFIT3, IFIT2, OASL, IFIT1, ISG15, DDX60, EIF2AK2, MX1, MX2
	GOTERM_BP_DIRECT	GO:0045071~negative regulation of viral genome replication	9	7.74147e-10	IFIT1, OASL, ISG15, IFITM3, OAS3, RSAD2, OAS1, EIF2AK2, MX1
Annotation Cluster 4	GOTERM_MF_DIRECT	GO:0001730~2'-5'-oligoadenylate synthetase activity	4	0.000132644	OASL, OAS3, OAS1, OAS2
Enrichment Score: 5.9	GOTERM_MF_DIRECT	GO:0003725~double-stranded RNA binding	6	0.00148905	OASL, DDX60, OAS3, OAS1, OAS2, EIF2AK2
	KEGG_PATHWAY	hsa05164:Influenza A	8	0.00322993	CCL2, IRF7, OAS3, RSAD2, OAS1, OAS2, EIF2AK2, MX1
	GOTERM_BP_DIRECT	GO:0060333~interferon-gamma-mediated signaling pathway	6	0.00484503	OASL, FCGR1A, IRF7, OAS3, OAS1, OAS2
HIV-1 + anti-CCL2 Ab day 4 p.i.
Annotation Cluster 5	UP_KEYWORDS	Mitosis	27	4.23633e-19	NEK2, ANLN, AURKB, PTTG1, CEP55, KIF2C, NCAPG, SKA1, CCNA2, ASPM, CDK1, KIF11, TPX2, NUF2, CENPF, KIF18B, NUSAP1, NDC80, CDC20, UBE2C, WEE1, CCNB2, MAD2L1, SPAG5, PLK1, BUB1B, CIT
Enrichment Score: 15.5	UP_KEYWORDS	Cell cycle	36	8.80532e-18	CLSPN, NEK2, FOXM1, E2F8, ANLN, CEP55, AURKB, PTTG1, KIF2C, CDC45, CDCA7, HJURP, NCAPG, SKA1, CCNA2, ASPM, CDK1, KIF11, MKI67, DLGAP5, NUF2, TPX2, CENPF, NUSAP1, KIF18B, NDC80, CDC20, UBE2C, WEE1, CCNB2, MAD2L1, SPAG5, PLK1, BUB1B, CIT, MELK
	UP_KEYWORDS	Cell division	28	6.73101e-16	NEK2, ANLN, AURKB, PTTG1, CEP55, KIF2C, CDCA7, NCAPG, SKA1, CCNA2, ASPM, CDK1, KIF11, TPX2, NUF2, CENPF, KIF18B, NUSAP1, NDC80, CDC20, UBE2C, WEE1, CCNB2, MAD2L1, SPAG5, PLK1, BUB1B, CIT
	GOTERM_BP_DIRECT	GO:0007067~mitotic nuclear division	22	4.41869e-12	CDK1, KIF11, NEK2, KIF15, TPX2, NUF2, CENPF, NDC80, CDC20, ANLN, PTTG1, AURKB, CEP55, WEE1, KIF2C, CCNB2, PLK1, BUB1B, SKA1, CIT, CCNA2, ASPM
	GOTERM_BP_DIRECT	GO:0051301~cell division	22	3.80777e-09	KIF14, CDK1, KIF11, NEK2, TPX2, NUF2, KIF18B, CENPF, NDC80, CDC20, PTTG1, UBE2C, WEE1, KIF2C, MAD2L1, CCNB2, CDCA7, SPAG5, NCAPG, BUB1B, SKA1, CCNA2
	UP_KEYWORDS	Cytoskeleton	27	0.000247378	KIF4A, NEK2, ANLN, AURKB, CEP55, GTSE1, KIF2C, GPSM2, SKA1, ASPM, KIF14, CDK1, KIF11, DTL, DLGAP5, KIF15, TPX2, KIF18B, NUSAP1, CENPF, CDC20, MAD2L1, PLK1, SPAG5, BUB1B, SHCBP1, KIF20A
Annotation Cluster 6	UP_KEYWORDS	Antiviral defense	15	1.74349e-10	IFITM3, OAS3, RSAD2, IFI44L, OAS2, APOBEC3B, IFIT3, APOBEC3A, IFIT2, OASL, IFIT1, ISG15, DDX60, EIF2AK2, MX1
Enrichment Score: 11.8	GOTERM_BP_DIRECT	GO:0060337~type I interferon signaling pathway	13	3.54883e-10	IFIT3, IFIT2, IFI27, IFIT1, OASL, ISG15, IFITM3, OAS3, RSAD2, OAS2, XAF1, MX1, IFI6
	UP_KEYWORDS	Innate immunity	19	9.07519e-10	IFITM3, OAS3, RSAD2, C1R, OAS2, AIM2, IFIT3, APOBEC3B, MARCO, IFIT2, APOBEC3A, OASL, IFIT1, ISG15, DDX60, FCGR1A, EIF2AK2, VSIG4, MX1
	GOTERM_BP_DIRECT	GO:0051607~defense response to virus	17	1.33983e-09	IL6, IFITM3, OAS3, RSAD2, IFI44L, OAS2, CXCL10, IFIT3, APOBEC3B, IFIT2, APOBEC3A, OASL, IFIT1, ISG15, DDX60, EIF2AK2, MX1
	UP_KEYWORDS	Immunity	24	2.37443e-09	IL2RA, OLR1, FFAR2, IFITM3, OAS3, MYO1G, RSAD2, C1R, OAS2, AIM2, IFIT3, APOBEC3B, MARCO, APOBEC3A, IFIT2, OASL, IFIT1, ISG15, DDX60, FCGR1A, FCGR1B, EIF2AK2, VSIG4, MX1
	GOTERM_BP_DIRECT	GO:0009615~response to virus	14	1.62434e-08	IFIT3, IFIT2, IFIT1, OASL, TNF, DDX60, IFITM3, OAS3, CCL8, RSAD2, IFI44, OAS2, EIF2AK2, MX1
	GOTERM_BP_DIRECT	GO:0045071~negative regulation of viral genome replication	10	6.76832e-08	APOBEC3A, IFIT1, OASL, TNF, ISG15, IFITM3, OAS3, RSAD2, EIF2AK2, MX1
Annotation Cluster 7	UP_KEYWORDS	Centromere	12	6.51404e-06	KIF2C, MAD2L1, HJURP, PLK1, NEK2, SPAG5, NUF2, CENPF, BUB1B, NDC80, SKA1, AURKB
Enrichment Score: 6.8	UP_KEYWORDS	Chromosome	18	7.42084e-06	KIF4A, MKI67, DTL, NEK2, NUF2, NUSAP1, CENPF, NDC80, AURKB, KIF2C, MAD2L1, NCAPG, HJURP, PLK1, SPAG5, BUB1B, SKA1, POLQ
	GOTERM_CC_DIRECT	GO:0000776~kinetochore	10	1.96644e-05	KIF2C, MAD2L1, PLK1, NEK2, SPAG5, CENPF, TTK, BUB1B, NDC80, AURKB
	UP_KEYWORDS	Kinetochore	10	5.71052e-05	KIF2C, MAD2L1, PLK1, NEK2, SPAG5, NUF2, CENPF, BUB1B, NDC80, SKA1
	GOTERM_BP_DIRECT	GO:0000070~mitotic sister chromatid segregation	7	8.82985e-05	MAD2L1, PLK1, NEK2, SPAG5, NUSAP1, KIF18B, NDC80
	GOTERM_BP_DIRECT	GO:0007059~chromosome segregation	9	0.000183395	KIF11, HJURP, NEK2, SPAG5, NUF2, CENPF, NDC80, SKA1, TOP2A
	GOTERM_BP_DIRECT	GO:0007062~sister chromatid cohesion	10	0.000393305	KIF2C, MAD2L1, PLK1, NUF2, CENPF, BUB1B, NDC80, CDC20, SKA1, AURKB
	GOTERM_CC_DIRECT	GO:0000922~spindle pole	9	0.00314524	KIF11, MAD2L1, PLK1, NEK2, SPAG5, TPX2, CENPF, GPSM2, CDC20
	GOTERM_CC_DIRECT	GO:0000777~condensed chromosome kinetochore	8	0.00738547	KIF2C, MAD2L1, HJURP, NEK2, SPAG5, NUF2, BUB1B, NDC80
	GOTERM_BP_DIRECT	GO:0007094~mitotic spindle assembly checkpoint	5	0.0359463	MAD2L1, PLK1, CENPF, TTK, BUB1B
Annotation Cluster 8	UP_KEYWORDS	ATP-binding	30	0.000303094	KIF4A, NEK2, ATP10A, OAS3, TTK, AURKB, OAS2, CMPK2, KIF2C, DDX60, TRPV4, POLQ, TOP2A, KIF14, CDK1, KIF11, MKI67, KIF15, MYO1G, BRIP1, KIF18B, UBE2C, ABCG1, WEE1, PLK1, BUB1B, CIT, EIF2AK2, MELK, KIF20A
Enrichment Score: 6.2	UP_KEYWORDS	Nucleotide-binding	34	0.000635917	KIF4A, NEK2, ATP10A, OAS3, TTK, AURKB, OAS2, CMPK2, GCH1, KIF2C, DDX60, TRPV4, GPSM2, POLQ, MX1, TOP2A, KIF14, CDK1, KIF11, MKI67, KIF15, MYO1G, BRIP1, KIF18B, UBE2C, ABCG1, WEE1, RND3, PLK1, BUB1B, CIT, EIF2AK2, MELK, KIF20A
	GOTERM_MF_DIRECT	GO:0005524~ATP binding	32	0.00251643	KIF4A, NEK2, ATP10A, OAS3, TTK, AURKB, OAS2, CMPK2, KIF2C, DDX60, TRPV4, POLQ, TOP2A, KIF14, CDK1, KIF11, MKI67, KIF15, TPX2, MYO1G, BRIP1, KIF18B, UBE2C, ABCG1, WEE1, OASL, PLK1, BUB1B, CIT, EIF2AK2, MELK, KIF20A
Annotation Cluster 9	GOTERM_BP_DIRECT	GO:0006955~immune response	21	8.53729e-07	IL6, TNF, CCL2, IL2RA, IFITM3, OAS3, CCL8, C1R, OAS2, IL7R, AIM2, CCL18, CXCL10, OSM, CCL23, FCGR1A, FCGR1B, FCGR3A, FCGR3B, IFI6, IL1A
Enrichment Score: 5.9	UP_KEYWORDS	Inflammatory response	10	0.00223243	CCL23, CCL2, OLR1, FFAR2, CCL8, CCL18, IL1A, AIM2, TNIP3, CXCL10
	UP_KEYWORDS	Chemotaxis	8	0.00891103	CCL23, CCL2, RNASE2, CCL8, ANOS1, FPR2, CCL18, CXCL10
	KEGG_PATHWAY	hsa04060:Cytokine-cytokine receptor interaction	12	0.0254484	OSM, IL6, TNF, CCL23, CCL2, IL2RA, CCL8, IL15RA, IL7R, CCL18, IL1A, CXCL10
	GOTERM_BP_DIRECT	GO:0006954~inflammatory response	14	0.0373445	IL6, TNF, IL2RA, CCL2, OLR1, CCL8, FPR2, AIM2, CCL18, CXCL10, TNFAIP6, CCL23, IL1A, TNIP3
